# Supplementary material for: Salience memories formed by value, novelty and aversiveness jointly shape object responses in the prefrontal cortex and basal ganglia
Source: Nat Commun. 2022 Oct 25;13:6338. doi: 10.1038/s41467-022-33514-3 (PMC9596424; doi:10.1038/s41467-022-33514-3)
Supplement: Supplementary file 4 — Supplementary Data 1 [file 41467_2022_33514_MOESM4_ESM.zip]

Archive with 3 entries (3 files):
- Readme.rtf
- __MACOSX/._Readme.rtf
- SalMem_PFCSNr_data.mat
