# Supplementary material for: Salience memories formed by value, novelty and aversiveness jointly shape object responses in the prefrontal cortex and basal ganglia
Source: Nat Commun. 2022 Oct 25;13:6338. doi: 10.1038/s41467-022-33514-3 (PMC9596424; doi:10.1038/s41467-022-33514-3)
Supplement: Supplementary file 6 — Source Data [file 41467_2022_33514_MOESM6_ESM.xlsx]

## Sheet: Figure 1
	Panel G			Panel H
	vlPFC AUC			SNr AUC
	Value	Novelty		Value	Novelty
	0.6665	0.4922		0.2904	0.2847
	0.3448	0.6672		0.1846	0.4475
	0.6958	0.5323		0.6365	0.4584
	0.6086	0.3513		0.2431	0.415
	0.6162	0.5491		0.2833	0.7186
	0.3502	0.4115		0.2124	0.4422
	0.6184	0.4865		0.431	0.3468
	0.1804	0.307		0.1694	0.6868
	0.5734	0.5791		0.1968	0.7216
	0.393	0.6488		0.2208	0.3688
	0.3268	0.5409		0.3127	0.404
	0.5681	0.8043		0.2847	0.513
	0.6304	0.6444		0.3992	0.4057
	0.5416	0.7167		0.0982	0.4685
	0.4922	0.3856		0.2612	0.7324
	0.5172	0.4108		0.1261	0.3661
	0.6707	0.5347		0.2153	0.2861
	0.5295	0.4878		0.4492	0.4138
	0.491	0.541		0.1195	0.233
	0.6841	0.5721		0.0792	0.1866
	0.6901	0.5785		0.1664	0.5972
	0.2831	0.25		0.614	0.3485
	0.4913	0.518		0.1318	0.3018
	0.5209	0.5189		0.2158	0.4718
	0.786	0.6588		0.1132	0.4548
	0.5537	0.3696		0.3354	0.493
	0.4318	0.4711		0.5062	0.7062
	0.6974	0.5846		0.2333	0.2866
	0.5872	0.5186		0.3329	0.4488
	0.3008	0.5569		0.1285	0.7484
	0.158	0.5215		0.46	0.5786
	0.6764	0.7729		0.4954	0.5272
	0.4308	0.4355		0.3057	0.4302
	0.4468	0.3588		0.1234	0.3179
	0.4396	0.6785		0.4116	0.6402
	0.721	0.5187		0.531	0.7073
	0.7771	0.6706		0.089	0.3762
	0.6479	0.7232		0.4679	0.6889
	0.5819	0.4908		0.0856	0.2124
	0.475	0.4545		0.3096	0.6988
	0.5459	0.4141		0.3506	0.2431
	0.6627	0.7333		0.2163	0.1452
	0.7159	0.6655		0.4323	0.457
	0.6947	0.744		0.3394	0.4323
	0.5047	0.5346
	0.577	0.6665
	0.6816	0.6093
	0.5843	0.4975
	0.3895	0.4161
	0.5633	0.6013
	0.3338	0.4675
	0.447	0.5014
	0.3113	0.2072
	0.5296	0.4378
	0.8122	0.7217
	0.7298	0.6661
	0.7318	0.6772
	0.6414	0.712
	0.5375	0.4444
	0.6071	0.5241
	0.7258	0.6402
	0.6468	0.5451
	0.7826	0.4856
	0.297	0.4577
	0.3106	0.3073
	0.7176	0.6903
	0.7161	0.6977
	0.6604	0.5876
	0.5754	0.5445
	0.5477	0.7781
	0.7546	0.5319
	0.5614	0.5889
	0.6407	0.4388
	0.596	0.4157
	0.5513	0.5221
	0.7373	0.5648
	0.5067	0.6486
	0.7718	0.624
	0.5621	0.6469
	0.3369	0.3101
	0.7834	0.554
	0.4523	0.4298
	0.5096	0.6052
	0.7027	0.7168
	0.6202	0.4845
	0.5607	0.4396
	0.4988	0.5586
	0.5289	0.3555
	0.6868	0.6462
	0.254	0.3281
	0.5357	0.47
	0.7957	0.5455
	0.6698	0.6824
	0.5463	0.6591
	0.6495	0.4879
	0.7167	0.5021
	0.5373	0.6229
	0.5903	0.4712
	0.5179	0.5011
	0.6929	0.5762
	0.5411	0.529
	0.4891	0.5719
	0.765	0.2728
	0.4646	0.4128
	0.5624	0.4938
	0.4394	0.4895
	0.5905	0.4854
	0.6112	0.5657
	0.6009	0.4773
	0.5481	0.6955
	0.7494	0.6167
	0.9	0.7247
	0.6339	0.6868
	0.8745	0.5075
	0.7488	0.5245
	0.4449	0.4009
	0.8376	0.5024
	0.6792	0.399
	0.3031	0.4795
	0.6826	0.6208
	0.6177	0.7168
	0.7387	0.7457
	0.6535	0.7457
	0.7636	0.8424
	0.5094	0.7945
	0.6352	0.8071
	0.5331	0.6758
	0.8862	0.8021
	0.4559	0.6398
	0.7317	0.8349
	0.6075	0.6551
	0.6812	0.0273
	0.9332	0.8559
	0.0522	0.4885
	0.343	0.558
	0.8249	0.7848
	0.7673	0.6096
	0.7235	0.7492
	0.8201	0.6338
	0.955	0.5927
	0.9066	0.8239
	0.8833	0.7096
	0.9751	0.7794
	0.1698	0.5
	0.5938	0.6689
	0.4152	0.5041
	0.2041	0.2925
	0.9807	0.7742
	0.7232	0.6661
	0.2798	0.717
	0.2711	0.0105
	0.7648	0.7876
	0.1904	0.258
	0.6659	0.7913
	0.6569	0.5972
	0.5871	0.6454
	0.5095	0.5193
	0.5725	0.5387
	0.7701	0.7051
	0.3365	0.6426
	0.2831	0.5843
	0.6513	0.5474
	0.7187	0.5406
	0.6684	0.5977
	0.5681	0.5171
	0.5564	0.3985
	0.5062	0.5238
	0.6285	0.497
	0.6809	0.5239
	0.5862	0.7958
	0.3741	0.7252
	0.7777	0.717
	0.587	0.6612
	0.7911	0.5773
	0.75	0.6444
	0.8233	0.501
	0.7745	0.5864
	0.7707	0.4741
	0.5389	0.5349
	0.8882	0.8114
	0.9762	0.8657
	0.4143	0.4762
	0.6651	0.6059
	0.6375	0.6344
	0.1719	0.44
	0.5188	0.3947
	0.6389	0.7129
	0.51	0.4071
	0.3223	0.2757
	0.4575	0.76
	0.5822	0.7452

## Sheet: Figure 2
Panel d (left: choice)				panel e (left: choice)
airpuff sets - monkey B				airpuff sets - monkey R
choice rate	choice type	session #		choice rate	choice type	session #		choice type key
1	1	1		1	1	1		1	Good vs Neutral
1	2	1		1	2	1		2	Good vs Aversive
1	3	1		0.6923	3	1		3	Neutral vs Aversive
1	1	2		1	1	2
1	2	2		1	2	2
1	3	2		0.5676	3	2		Comments
1	1	3		1	1	3		For Fig 2d,e free viewing data check Figure S6
1	2	3		1	2	3
1	3	3		0.5556	3	3
1	1	4		1	1	4
1	2	4		1	2	4
0.9565	3	4		0.6296	3	4
1	1	5		1	1	5
1	2	5		1	2	5
0.9545	3	5		0.84	3	5
1	1	6		1	1	6
1	2	6		1	2	6
1	3	6		0.5667	3	6
1	1	7		1	1	7
1	2	7		1	2	7
1	3	7		0.5172	3	7
1	1	8		1	1	8
1	2	8		1	2	8
1	3	8		0.7619	3	8
1	1	9		1	1	9
1	2	9		1	2	9
1	3	9		0.8571	3	9
1	1	10		1	1	10
1	2	10		1	2	10
1	3	10		0.85	3	10
1	1	11		1	1	11
1	2	11		1	2	11
1	3	11		0.2692	3	11
1	1	12		1	1	12
1	2	12		1	2	12
1	3	12		0.5417	3	12
1	1	13		1	1	13
1	2	13		1	2	13
1	3	13		1	3	13
1	1	14
1	2	14
1	3	14
1	1	15
1	2	15
1	3	15
1	1	16
1	2	16
1	3	16
1	1	17
1	2	17
0.9565	3	17
1	1	18
1	2	18
1	3	18
1	1	19
1	2	19
0.9583	3	19
1	1	20
1	2	20
1	3	20
1	1	21
1	2	21
1	3	21
1	1	22
1	2	22
1	3	22
1	1	23
1	2	23
1	3	23
1	1	24
1	2	24
0.9048	3	24
1	1	25
1	2	25
0.96	3	25

## Sheet: Figure 3
	Monkey B						Monkey R
	vlPFC			SNr			vlPFC			SNr
	Good vs Neutral	Puff vs Neutral		Good vs Neutral	Puff vs Neutral		Good vs Neutral	Puff vs Neutral		Good vs Neutral	Puff vs Neutral
	0.8327	0.8104		0.1494	0.1021		0.7124	0.6295		0.5725	0.5788
	0.7476	0.6747		0.5882	0.4459		0.7648	0.6702		0.1629	0.4053
	0.595	0.366		0.5515	0.4911		0.8631	0.3583		0.1806	0.5329
	0.7461	0.9024		0.455	0.4561		0.931	0.6444		0.0597	0.3466
	0.8604	0.7423		0.2678	0.0132		0.5997	0.5461		0.7639	0.4232
	0.4762	0.3741		0.3915	0.4329		0.3327	0.1441		0.2788	0.6031
	0.9732	0.6961		0.7067	0.6475		0.9055	0.6159		0.1669	0.3252
	0.4194	0.6034		0.0027	0.3746		0.8831	0.6512		0.0653	0.3725
	0.6668	0.3269		0.0888	0.2914		0.2531	0.4354		0.0989	0.3619
	0.8828	0.9457		0.0671	0.0749		0.8787	0.5962		0.8511	0.4551
	0.263	0.6358		0.4106	0.1175		0.8137	0.653		0.2153	0.7516
	0.2871	0.2708		0.4079	0.7303		0.8552	0.5519		0.1264	0.3777
	0.8789	0.5937		0.5113	0.172		0.4736	0.563		0.1849	0.3382
	0.7723	0.7009		0.4452	0.679		0.6892	0.5884		0.5288	0.4109
	0.9105	0.6026		0.0119	0.0011		0.7645	0.3774		0.3117	0.6835
	0.6963	0.6475		0.3116	0.0708		0.969	0.4712		0.0716	0.6096
	0.6379	0.5434		0.4598	0.0315		0.116	0.4386		0.0011	0.4061
	0.9391	0.2629		0.028	0.0076		0.2873	0.4452		0.1813	0.4408
	0.7235	0.7755		0.5146	0.0437		0.9184	0.6024		0.0836	0.2672
	0.9522	0.9475		0.0711	0.0007		0.9801	0.5986		0	0.5829
	0.6523	0.5314		0.298	0.3704		0.0713	0.4909		0.0668	0.3104
	0.8289	0.8924		0.1554	0.0782		1	0.574		0.0607	0.1595
	0.7957	0.788		0.2917	0.0591		0.2606	0.5105		0.2002	0.6352
	0.8219	0.6453		0.013	0.006		0.8375	0.6107		0.0752	0.6618
	0.9003	0.8869		0.0671	0.1327		0.9172	0.6247		0.3776	0.3617
	0.9363	0.6869		0.0534	0.006		0.4788	0.6265		0.2551	0.5576
				0.0629	0.028		0.8812	0.5625		0.1311	0.378
							0.065	0.4948		0.0825	0.6413
							0.8461	0.4489		0.0808	0.6538
							0.9804	0.6003		0.2594	0.3015
							0.7198	0.5259		0.0034	0.3684
							0.6726	0.6373		0.3246	0.7228
							0.3274	0.4891		0.0693	0.2841
										0.5026	0.5423
										0	0.6578
										0.1981	0.4506
										0.2785	0.5542
										0.1323	0.4515

## Sheet: Figure 4
Panel b
Saline sets				Timeout sets
choice rate	choice type	session #		choice rate	choice type	session #			choice type key
1	1	1		1	1	1			1	Good vs Neutral
1	2	1		1	2	1			2	Good vs Aversive
1	3	1		0.5	3	1			3	Neutral vs Aversive
1	1	2		1	1	2
1	2	2		1	2	2			Comments
0.9333	3	2		0.75	3	2			For Fig 4C check Figure S6
1	1	3		1	1	3
1	2	3		1	2	3
0.7	3	3		0.9	3	3
1	1	4		1	1	4
1	2	4		1	2	4
0.9	3	4		0.7273	3	4
1	1	5		1	1	5
1	2	5		1	2	5
0.7895	3	5		0.6667	3	5
1	1	6		1	1	6
1	2	6		1	2	6
0.7143	3	6		0.75	3	6
1	1	7		1	1	7
1	2	7		1	2	7
1	3	7		0.4	3	7
1	1	8		1	1	8
1	2	8		1	2	8
0.85	3	8		0.8095	3	8
1	1	9		1	1	9
1	2	9		1	2	9
0.6154	3	9		0.8	3	9
1	1	10		1	1	10
1	2	10		1	2	10
0.95	3	10		0.8182	3	10
1	1	11		1	1	11
1	2	11		1	2	11
0.9032	3	11		0.8636	3	11
1	1	12		1	1	12
1	2	12		1	2	12
1	3	12		0.7273	3	12
1	1	13		1	1	13
1	2	13		1	2	13
0.9545	3	13		0.7	3	13
1	1	14		1	1	14
1	2	14		1	2	14
0.9	3	14		0.8636	3	14
1	1	15		1	1	15
0.9167	2	15		1	2	15
1	3	15		0.9231	3	15
1	1	16		1	1	16
1	2	16		1	2	16
1	3	16		0.8095	3	16
1	1	17		1	1	17
1	2	17		1	2	17
0.85	3	17		0.8636	3	17
1	1	18		1	1	18
1	2	18		1	2	18
0.9048	3	18		0.9524	3	18
1	1	19		1	1	19
1	2	19		1	2	19
1	3	19		0.8519	3	19
1	1	20		1	1	20
1	2	20		1	2	20
1	3	20		0.7917	3	20
1	1	21		1	1	21
1	2	21		1	2	21
0.9048	3	21		0.75	3	21
1	1	22		1	1	22
1	2	22		1	2	22
0.9048	3	22		0.75	3	22
1	1	23		1	1	23
1	2	23		1	2	23
0.75	3	23		0.7083	3	23
1	1	24		1	1	24
1	2	24		1	2	24
0.9	3	24		0.6538	3	24
1	1	25		1	1	25
1	2	25		1	2	25
0.95	3	25		0.8947	3	25
1	1	26		1	1	26
1	2	26		1	2	26
0.8095	3	26		0.9524	3	26
1	1	27		1	1	27
1	2	27		1	2	27
0.95	3	27		0.6818	3	27
1	1	28		1	1	28
1	2	28		1	2	28
0.9	3	28		0.7273	3	28
1	1	29		1	1	29
1	2	29		1	2	29
0.75	3	29		0.85	3	29
1	1	30		1	1	30
1	2	30		1	2	30
1	3	30		0.8636	3	30
1	1	31		1	1	31
1	2	31		1	2	31
0.7	3	31		0.95	3	31
1	1	32		1	1	32
1	2	32		1	2	32
0.9524	3	32		0.7727	3	32
1	1	33		1	1	33
1	2	33		1	2	33
0.9524	3	33		0.8182	3	33
1	1	34		1	1	34
1	2	34		1	2	34
0.6818	3	34		0.8333	3	34
1	1	35		1	1	35
1	2	35		1	2	35
0.8636	3	35		0.9	3	35
1	1	36
1	2	36
0.7308	3	36
1	1	37
1	2	37
0.9524	3	37
1	1	38
1	2	38
0.8696	3	38

## Sheet: Figure 5
	vlPFC						SNr
	AUC						AUC
	Good vs Neutral	Saline vs Neutral		Good vs Neutral	Timeout vs Neutral		Good vs Neutral	Saline vs Neutral		Good vs Neutral	Timeout vs Neutral
	0.7397	0.5489		0.6058	0.4285		0.0269	0.456		0.2909	0.4945
	0.6908	0.3095		0.5702	0.5068		0.151	0.4458		0.4252	0.2648
	0.8304	0.4219		0.347	0.4677		0.5596	0.4241		0.4479	0.7609
	0.6961	0.5388		0.7806	0.3889		0.2743	0.5506		0.0184	0.5535
	0.6071	0.5119		0.9155	0.4875		0.1309	0.4026		0.3053	0.6671
	0.7976	0.3832		0.8343	0.4189		0.2708	0.3648		0.0543	0.472
	0.878	0.5019		0.3522	0.2589		0.0399	0.7536		0.0138	0.322
	0.9014	0.6061		0.9286	0.4041		0.0677	0.4688		0.2302	0.6398
	0.7244	0.4857		0.6675	0.6306		0.362	0.5316		0	0.3256
	0.7519	0.5		0.508	0.2885		0.3103	0.4054		0.0114	0.8562
	0.3931	0.4649		0.6465	0.4017		0.1679	0.5068		0.5726	0.6684
	0.8424	0.344		0.7556	0.4404		0.206	0.5109		0.2549	0.7108
	0.7511	0.5279		0.9974	0.531		0.587	0.4891		0.1136	0.5789
	0.5179	0.6188		0.4744	0.318		0.0856	0.5512		0.0086	0.6907
	0.6706	0.4847		0.8528	0.5189		0.6152	0.7319		0.0301	0.4509
	0.5756	0.5364		0.8794	0.4113		0.0315	0.754		0.1106	0.6621
	0.858	0.363		0.8869	0.472		0.4769	0.7799		0.3804	0.5123
	0.5865	0.4356		0.997	0.523		0.1977	0.5296		0.0097	0.4556
	0.9012	0.3125		0.7352	0.5451		0.322	0.4521		0.04	0.5773
	0.4635	0.4541		0.9532	0.4325		0.0734	0.4386		0.0153	0.5628
	0.7414	0.3171		0.9457	0.4722		0.0747	0.7143		0.1611	0.5587
	0.898	0.2919		0.7668	0.4455		0	0.4967		0.175	0.561
	0.1706	0.487		0.0869	0.7151		0.2219	0.6474		0.0125	0.7694
	0.9089	0.4501		0.4512	0.5454		0.3431	0.6933		0.0642	0.6187
	0.7806	0.3968		0.8124	0.4252		0.065	0.6031		0.4742	0.5605
	0.9967	0.4085		0.9144	0.6261		0.0137	0.5005		0.0687	0.7402
	0.9408	0.5837		0.1435	0.5017		0.2275	0.8182		0.0239	0.7866
	0.7648	0.3842		0.8712	0.622		0.0379	0.6279		0.3863	0.6792
	0.9437	0.5455		0.7756	0.5964		0.1033	0.6012		0.0167	0.6998
	0.2562	0.6148		0.7065	0.6467		0.345	0.4409		0.0136	0.4889
	0.3766	0.6387		0.511	0.4776		0.3998	0.5477		0.4855	0.5687
	0.8904	0.4534		0.8228	0.4525		0.5456	0.4638		0.4436	0.4646
	0.8746	0.4536		0.8758	0.5865		0.2922	0.4762		0.2232	0.4381
	0.0228	0.3321		0.6848	0.3338		0.3728	0.7014		0.4058	0.5208
	1	0.5348		0.9735	0.5388		0.594	0.706		0.518	0.6797
	0.2584	0.4404		0.8496	0.4896		0.0055	0.6453		0.0059	0.6451
	0.2861	0.3195		0.8029	0.2741		0.4222	0.6124		0.0417	0.5381
	0.7904	0.3328		0.8816	0.4815		0.3494	0.5033		0.3311	0.7083
	0.5231	0.3261		0.9854	0.4236		0.2987	0.5342		0.0184	0.5569
	0.9279	0.442					0.0039	0.4872		0.4379	0.582
	0.2698	0.5667					0.2168	0.6655		0.3104	0.5568
	0.7282	0.5937					0.5198	0.45		0.0949	0.6764
	0.9778	0.4424					0.0077	0.3012		0.502	0.501
	0.5501	0.4288					0.0612	0.5446		0.0677	0.8681
	0.5255	0.5474					0.2503	0.4196		0.0507	0.7246
	0.5924	0.6095					0.4206	0.4429		0.125	0.541
	0.7453	0.4478					0.4345	0.4643		0.0354	0.6406
	0.8264	0.588					0.5591	0.6899		0.1798	0.8399
	0.8652	0.5033					0.4379	0.3359
	0.8266	0.5533					0.0101	0.3625
	0.9623	0.4144					0.2838	0.4453
	0.8488	0.4788					0.2114	0.6785
	0.9363	0.4797					0.0897	0.5997
	0.8651	0.5582					0.2187	0.4273
	0.953	0.4025					0.1838	0.6232
	0.7623	0.5855					0.1185	0.5039
	0.9841	0.3513					0.5745	0.5949
							0.0632	0.5895
							0.0065	0.3329
							0.1126	0.2806
							0.1337	0.4778

## Sheet: Figure S3
	Panel B
	DA AUC
	Value	Novelty
	0.4825	0.5047
	0.4332	0.3955
	0.2594	0.6273
	0.4222	0.5202
	0.8163	0.5051
	0.5988	0.5325
	0.5105	0.6338
	0.722	0.5973
	0.6839	0.5659

## Sheet: Figure S4
Monkey B												Monkey R
Airpuff				Saline				Timeout				Airpuff				Saline				Timeout
RT	object type	session #		RT	object type	session #		RT	object type	session #		RT	object type	session #		RT	object type	session #		RT	object type	session #		object type key
0.129	1	1		0.1195	1	1		0.119	1	1		0.1255	1	1		0.1318	1	1		0.1066	1	1		1	Good
0.122	2	1		0.1443	2	1		0.138	2	1		0.1917	2	1		0.2347	2	1		0.182	2	1		2	Aversive
0.1185	3	1		0.151	3	1		0.1393	3	1		0.2656	3	1		0.2436	3	1		0.1772	3	1		3	Neutral
0.172	1	2		0.1927	1	2		0.196	1	2		0.174	1	2		0.1277	1	2		0.109	1	2
0.156	2	2		0.23	2	2		0.165	2	2		0.2547	2	2		0.102	2	2		0.1065	2	2
0.1665	3	2		0.18	3	2		0.1665	3	2		0.2684	3	2		0.1992	3	2		0.1008	3	2
0.1676	1	3		0.1454	1	3		0.1367	1	3		0.1359	1	3		0.136	1	3		0.136	1	3
0.1816	2	3		0.1545	2	3		0.1023	2	3		0.236	2	3		0.181	2	3		0.113	2	3
0.1924	3	3		0.162	3	3		0.132	3	3		0.1731	3	3		0.1657	3	3		0.1507	3	3
0.1627	1	4		0.179	1	4		0.161	1	4		0.1325	1	4		0.1477	1	4		0.1197	1	4
0.173	2	4		0.173	2	4		0.284	2	4		0.125	2	4		0.269	3	4		0.125	2	4
0.2038	3	4		0.1687	3	4		0.2025	3	4		0.197	3	4		0.1306	1	5		0.1223	3	4
0.1603	1	5		0.1405	1	5		0.135	1	5		0.1367	1	5		0.426	2	5		0.11	1	5
0.168	2	5		0.1532	2	5		0.1357	2	5		0.0965	2	5		0.1644	3	5		0.2663	2	5
0.2049	3	5		0.1535	3	5		0.1432	3	5		0.2423	3	5		0.111	1	6		0.1828	3	5
0.1647	1	6		0.1455	1	6		0.164	1	6		0.1213	1	6		0.131	3	6		0.1208	1	6
0.1593	2	6		0.289	2	6		0.216	2	6		0.1754	2	6		0.1308	1	7		0.1258	2	6
0.1716	3	6		0.2603	3	6		0.167	3	6		0.2332	3	6		0.289	2	7		0.1027	3	6
0.2625	1	7		0.146	1	7		0.115	1	7		0.1268	1	7		0.1303	3	7		0.124	1	7
0.2553	2	7		0.1908	2	7		0.152	2	7		0.1524	2	7		0.101	1	8		0.1917	2	7
0.2735	3	7		0.1687	3	7		0.1373	3	7		0.2	3	7		0.2142	3	8		0.1786	3	7
0.1515	1	8		0.1223	1	8		0.149	1	8		0.1153	1	8		0.13	1	9		0.136	1	8
0.175	2	8		0.1467	2	8		0.186	2	8		0.102	2	8		0.279	2	9		0.107	2	8
0.2165	3	8		0.1553	3	8		0.1643	3	8		0.1665	3	8		0.2853	3	9		0.1444	3	8
0.173	1	9		0.1377	1	9		0.164	1	9						0.132	1	10		0.097	1	9
0.164	2	9		0.1445	2	9		0.1943	2	9						0.1255	2	10		0.074	2	9
0.1937	3	9		0.1509	3	9		0.1735	3	9						0.165	3	10		0.1486	3	9
0.1816	1	10		0.183	1	10		0.1677	1	10						0.119	1	11		0.132	1	10
0.1623	2	10		0.1993	2	10		0.257	2	10						0.1725	2	11		0.1296	2	10
0.1919	3	10		0.17	3	10		0.154	3	10						0.1883	3	11		0.143	3	10
0.1505	1	11		0.1708	1	11		0.168	1	11						0.131	1	12		0.107	1	11
0.1628	2	11		0.209	2	11		0.1683	2	11						0.16	2	12		0.089	2	11
0.1643	3	11		0.1813	3	11		0.1486	3	11						0.2315	3	12		0.1726	3	11
0.155	1	12		0.183	1	12		0.198	1	12
0.151	2	12		0.209	2	12		0.159	2	12
0.1711	3	12		0.193	3	12		0.1823	3	12
0.1427	1	13		0.167	1	13		0.227	1	13
0.1653	2	13		0.162	2	13		0.325	2	13
0.1793	3	13		0.1849	3	13		0.2766	3	13
0.1457	1	14		0.207	1	14		0.158	1	14
0.1595	2	14		0.2155	2	14		0.1875	2	14
0.189	3	14		0.2081	3	14		0.1626	3	14
0.152	1	15		0.2	1	15		0.1465	1	15
0.1527	2	15		0.2452	2	15		0.1972	2	15
0.1938	3	15		0.2417	3	15		0.1828	3	15
0.16	1	16		0.1627	1	16		0.173	1	16
0.1662	2	16		0.164	2	16		0.1628	2	16
0.1894	3	16		0.1911	3	16		0.2033	3	16
0.1623	1	17		0.1765	1	17		0.1655	1	17
0.156	2	17		0.197	2	17		0.164	2	17
0.164	3	17		0.1767	3	17		0.1592	3	17
0.1353	1	18		0.17	1	18		0.1962	2	18
0.1557	2	18		0.171	2	18		0.2093	3	18
0.16	3	18		0.1858	3	18		0.1542	1	19
				0.1463	1	19		0.1347	2	19
				0.167	2	19		0.136	3	19
				0.1737	3	19		0.1514	1	20
				0.1525	1	20		0.1517	2	20
				0.227	2	20		0.1523	3	20
				0.1839	3	20		0.1585	1	21
				0.1515	1	21		0.184	2	21
				0.1737	2	21		0.1625	3	21
				0.178	3	21		0.164	1	22
				0.1807	1	22		0.199	2	22
				0.175	2	22		0.1645	3	22
				0.1743	3	22		0.1575	1	23
				0.1697	1	23		0.182	2	23
				0.1896	2	23		0.1861	3	23
				0.163	3	23		0.18	1	24
				0.1893	1	24		0.159	2	24
				0.2007	2	24		0.1734	3	24
				0.2093	3	24
				0.1822	1	25
				0.1865	2	25
				0.1817	3	25
				0.1635	1	26
				0.175	2	26
				0.1853	3	26

## Sheet: Figure S5
panal a									panel b
monkey B									monkey R
	Saline				Timeout					Saline				Timeout
	choice rate	choice type	session #		choice rate	choice type	session #			choice rate	choice type	session #		choice rate	choice type	session #
	1	1	1		1	1	1			1	1	1		1	1	1		choice type key
	1	2	1		1	2	1			1	2	1		1	2	1		1	Good vs Neutral
	1	3	1		0.5	3	1			0.9032	3	1		0.8	3	1		2	Good vs Aversive
	1	1	2		1	1	2			1	1	2		1	1	2		3	Neutral vs Aversive
	1	2	2		1	2	2			1	2	2		1	2	2
	0.9333	3	2		0.75	3	2			1	3	2		0.8182	3	2
	1	1	3		1	1	3			1	1	3		1	1	3
	1	2	3		1	2	3			1	2	3		1	2	3
	0.7	3	3		0.9	3	3			0.9545	3	3		0.8636	3	3
	1	1	4		1	1	4			1	1	4		1	1	4
	1	2	4		1	2	4			1	2	4		1	2	4
	0.9	3	4		0.7273	3	4			0.9	3	4		0.7273	3	4
	1	1	5		1	1	5			1	1	5		1	1	5
	1	2	5		1	2	5			0.9167	2	5		1	2	5
	0.7895	3	5		0.6667	3	5			1	3	5		0.7	3	5
	1	1	6		1	1	6			1	1	6		1	1	6
	1	2	6		1	2	6			1	2	6		1	2	6
	0.7143	3	6		0.75	3	6			1	3	6		0.8636	3	6
	1	1	7		1	1	7			1	1	7		1	1	7
	1	2	7		1	2	7			1	2	7		1	2	7
	1	3	7		0.4	3	7			0.85	3	7		0.9231	3	7
	1	1	8		1	1	8			1	1	8		1	1	8
	1	2	8		1	2	8			1	2	8		1	2	8
	0.85	3	8		0.8095	3	8			0.9048	3	8		0.8095	3	8
	1	1	9		1	1	9			1	1	9		1	1	9
	1	2	9		1	2	9			1	2	9		1	2	9
	0.6154	3	9		0.7917	3	9			1	3	9		0.8636	3	9
	1	1	10		1	1	10			1	1	10		1	1	10
	1	2	10		1	2	10			1	2	10		1	2	10
	0.95	3	10		0.75	3	10			1	3	10		0.9524	3	10
	1	1	11		1	1	11			1	1	11		1	1	11
	1	2	11		1	2	11			1	2	11		1	2	11
	0.75	3	11		0.75	3	11			0.9048	3	11		0.8519	3	11
	1	1	12		1	1	12			1	1	12
	1	2	12		1	2	12			1	2	12
	0.9	3	12		0.7083	3	12			0.9048	3	12
	1	1	13		1	1	13
	1	2	13		1	2	13
	0.95	3	13		0.6538	3	13
	1	1	14		1	1	14
	1	2	14		1	2	14
	0.8095	3	14		0.8947	3	14
	1	1	15		1	1	15
	1	2	15		1	2	15
	0.95	3	15		0.9524	3	15
	1	1	16		1	1	16
	1	2	16		1	2	16
	0.9	3	16		0.6818	3	16
	1	1	17		1	1	17
	1	2	17		1	2	17
	0.75	3	17		0.7273	3	17
	1	1	18		1	1	18
	1	2	18		1	2	18
	1	3	18		0.85	3	18
	1	1	19		1	1	19
	1	2	19		1	2	19
	0.7	3	19		0.8636	3	19
	1	1	20		1	1	20
	1	2	20		1	2	20
	0.9524	3	20		0.95	3	20
	1	1	21		1	1	21
	1	2	21		1	2	21
	0.9524	3	21		0.7727	3	21
	1	1	22		1	1	22
	1	2	22		1	2	22
	0.6818	3	22		0.8182	3	22
	1	1	23		1	1	23
	1	2	23		1	2	23
	0.8636	3	23		0.8333	3	23
	1	1	24		1	1	24
	1	2	24		1	2	24
	0.7308	3	24		0.9	3	24
	1	1	25
	1	2	25
	0.9524	3	25
	1	1	26
	1	2	26
	0.8696	3	26

## Sheet: Figure S6
Monkey B												Monkey R
first saccade																									Comments
Puff	Neutral	Good		Saline	Neutral	Good		Timeout	Neutral	Good		Puff	Neutral	Good		Saline	Neutral	Good		Timeout	Neutral	Good			each row is a session
33.3333	3.5714	57.8571		20	5.5556	50		21.6667	25.1389	20		15.5556	19.0476	20.8333		31.25	9.0278	40.9722		20.202	19.0476	29.9145			for both monkey data concat the rows
32.1429	15.4762	30.6818		21.4286	13.4921	41.6667		19.2857	22.1726	36.1111		7.1429	8.3333	48.6111		10	30.0595	22.9167		6.25	17.1528	42.5			Source data is used in Fig 2d,e and Fig 4c as well as Fig S6 which contains all data
17.8571	22.9167	25		12.5	11.25	51.6667		16.25	23.8095	22.7273		13.3929	16.0714	50.7937		14.2857	11.875	60.7143		8.3333	16.4899	66.6667
25	13.2937	32.7273		18.3333	22.1429	37.5		7.1429	29.1667	27.7273		4.5455	11.3095	57.1429		0	9.0278	56.1111		27.7778	18.006	34.8485
18.75	20.1984	45		18.0556	25.8333	29.1667		25	10.2679	50		16.6667	13.3929	40.404		23.8095	8.7121	46.6667		17.3611	34.127	46.4286
25	3.5714	52.7778		0	19.881	51.8182		17.5	14.881	60.7143		25	17.2917	42.0635		30	2.7778	67.5		13.3929	18.75	36.9318
26.7857	8.1169	37.2222		29.7203	6.25	46.8254		18.75	11.25	66.6667		36.4286	19.7421	26.6667		21.1111	21.5476	36.9318		22.619	13.2937	50
23.6111	35.8333	11.8056		31.1111	14.9432	29.8701		25	9.375	47.7778		21.4286	19.7727	43.75		14.5833	22.7381	27.1429		0	33.4524	30.9524
39.2857	9.1964	30.5556		7.1429	21.1806	46.4286		18.254	14.881	49.2063		31.4286	3.5714	58.3333		18.75	7.8283	58.3333		25	19.6429	28.9773
43.75	0	55		0	21.1111	71.4286		12.8788	15	41.6667		5.5556	13.3333	50		22.2222	17.2917	23.75		16.25	21.0317	42.8571
27.6786	10.8333	44.4444		11.8056	8.3333	44.697		10	28.9583	27.7778		12.5	15.625	47.619		0	18.9484	54.1667		19.4444	30.9028	22.5
36.9048	22.8283	25		0	23.4127	47.7778										21.4286	10.2679	54.7619		15.4762	18.75	32.7273
38.8889	0	46.4286		6.25	11.4583	63.3333														10	10.4167	47.2727
43.3333	5.5556	37.5		39.2857	11.6667	46.7532
50	18.1548	20		12.5	9.0278	61.1111
				5.5556	13.3333	61.1111
				13.6364	23.4028	35.4167
				0	9.375	55.7692
Monkey B												Monkey R
blink rate
Puff	Neutral	Good		Saline	Neutral	Good		Timeout	Neutral	Good		Puff	Neutral	Good		Saline	Neutral	Good		Timeout	Neutral	Good
1.3642	0.3175	1.1507		0.2376	0.0781	0.0957		0.062	0	0.1086		0.585	0	0.118		0.1326	0.1934	0		0.3489	0.4096	0.3221
1.3226	0.3387	0.0304		0.1284	0.0811	0.2027		0.3743	0.449	0.1955		0	0	0.0543		0.2858	0.0674	0		0	0	0
0.0529	0.1508	0.3064		0.3055	0.4606	0.2944		0.0836	0.0256	0.1884		0.3898	0.2992	0.0849		0	0	0.0453		0	0.1034	0
0	0.1085	0.0544		0.3119	0.3257	0.3732		0.1047	0.5683	0		0	0	0.0391		0.0415	0.0433	0.0243		0.323	0	0
0.6275	0.17	0.0676		0.2408	0.2066	0		0.586	0.2391	1		0.4562	0.124	0.1394		0.0723	0.0202	0		0.1132	0	0.1054
0.1698	0.4549	0.0973		0.2064	0.1003	0.0565		0.377	0.1494	0		0.6886	0.2454	0		0	0.025	0		0	0	0
0.1745	0.1237	0.3828		0.2887	0.194	0.7532		0.6474	0.2874	0.2889		0.2937	0.0264	0.2447		0	0	0		0	0	0
0.3705	0.0416	0.2343		0.513	0.1844	0.1804		0.2402	0.1688	0.3241		0.6081	0.3616	0.1208		0.0319	0.2204	0.0559		0	0.0275	0
0.0863	0.2073	0		0.0304	0.2639	0.1506		0.1482	0.4719	0.1283		0.3041	0.1689	0.0984		0.349	0.0955	0.0372		0.0435	0.0328	0.2203
0.2191	0.025	0.3069		0	0.1844	0		0	0.2385	0.4843		0	0.2372	0.2317		0.1142	0.0125	0		0	0	0
0.3051	0.1534	0.4857		1.0684	0	0.0542		0.4751	0.27	0.1918		0.6908	1.2078	0.4609		0.5297	0.0113	0.1473		0.5447	0	0
0.8977	0.3147	0.0835		0.4516	0.3601	0.3635										0	0.1289	0.022		0.0368	0.1108	0
0.827	0.2669	0.2579		0.2239	0.1269	0.2666														0	0.034	0.1066
0.1711	0.2676	0.066		0.9998	0.346	0.296
0.3114	0.3811	0.1691		0.1739	0.3212	0.6172
				0.1408	0.4305	0.2967
				0.1442	0.1611	0.1891
				0.3965	0.3434	0.2039

## Sheet: Figure S8
Monkey B							Monkey R
Value			Novlelty				Value			Novlelty
first sac pct	1:Bad 2:Good		first sac pct	1:Familiar 2:Novel			first sac pct	1:Bad 2:Good		first sac pct	1:Familiar 2:Novel
19.5833	1		20.8333	1			15.625	1		26.2338	1
22.6389	1		23.9205	1			34.6528	1		13.3929	1
12.5	1		22.5	1			13.3333	1		6.6964	1
8.5714	1		28.5714	1			15.0298	1		12.9464	1
19.1964	1		23.254	1			13.5714	1		15.4167	1
0	1		16.8056	1			11.4583	1		14.4345	1
27.619	1		19.4444	1			26.9643	1		22.7679	1
24.9359	1		17.3611	1			10.7143	1		13.3929	1
20.0893	1		18.75	1			16.8056	1		14.6825	1
10	1		25.2976	1			16.6667	1		9.6429	1
10.5556	1		16.6667	1			31.25	2		29.4643	1
28.75	2		3.125	1			10.0694	2		28.373	1
21.6667	2		27.1825	2			43.8889	2		21.0317	2
17.5267	2		24.8214	2			29.375	2		28.8961	2
40	2		23.8889	2			36.6667	2		38.8393	2
28.3333	2		21.9643	2			32.6389	2		27.2222	2
40	2		28.6905	2			27.2321	2		31.2816	2
23.1548	2		30.5159	2			37.5	2		32.5	2
24.6032	2		31.9643	2			28.9583	2		25.2778	2
27.0529	2		34.4246	2			24.9603	2		35.4798	2
36.4583	2		32.1825	2						33.3333	2
35.8929	2		23.7734	2						36.2554	2
			27.2817	2						21.5909	2
			44.2857	2						19.6429	2
